# Supplementary material for: Initial Denosumab Versus Sequential Bisphosphonate-to-Denosumab for Prevention of Skeletal-Related Events in Breast Cancer with Bone Metastases: A Retrospective, Single-Center Study
Source: Cancers (Basel). 2026 Apr 12;18(8):1222. doi: 10.3390/cancers18081222 (PMC13115166; doi:10.3390/cancers18081222)
Supplement: Supplementary file 1 [file cancers-18-01222-s001.zip]

Archive with 1 entries (1 files):
- cancers-4196365-supplementary.pdf
